# Supplementary material for: Bio-inspired low-tortuosity carbon host for high-performance lithium-metal anode
Source: Natl Sci Rev. 2018 Nov 26;6(2):247–56. doi: 10.1093/nsr/nwy148 (PMC8291544; doi:10.1093/nsr/nwy148)
Supplement: Supplemental Files [file nwy148_supplemental_files.zip]

Archive with 2 entries (2 files):
- SI_NSR_MS-2018-185.pdf
- Supplementary_Movie_1.mp4
